# Supplementary material for: Precision Cancer Therapy Enabled Anti-Epidermal Growth Factor Receptor-Conjugated Manganese Core Phthalocyanine Bismuth Nanocomposite for Dual Imaging-Guided Breast Cancer Treatment
Source: Biomater Res. 2024 Nov 7;28:0092. doi: 10.34133/bmr.0092 (PMC11542904; doi:10.34133/bmr.0092)
Supplement: Supplementary 1 — Supplementary Text Figs. S1 to S10 Tables S1 and S2 Movies S1 and S2 References [file bmr.0092.f1.zip]

Archive with 5 entries (5 files):
- Graphical Abstract.jpg
- License to Publish BMR-D-24-00273.pdf
- Mov -1.mp4
- Mov -2.mp4
- Supplemental Material Clean Version.docx
